# Supplementary material for: A Bayesian Hierarchical Model for Estimation of Abundance and Spatial Density of Aedes aegypti
Source: PLoS One. 2015 Apr 23;10(4):e0123794. doi: 10.1371/journal.pone.0123794 (PMC4408040; doi:10.1371/journal.pone.0123794)
Supplement: S1 Dataset — CSV file that contains data obtained from MRR experiment in September 2012 in the Z10 area in the city of Rio de Janeiro: cohorts and coordinates of capture points (traps) and day of collection. (CSV) [file pone.0123794.s003.csv]

	cohort	Long.Int1	Lat.Int1	Long.Int2	Lat.Int2	Long.Int3	Lat.Int3	Long.Int4	Lat.Int4	Long.Int5	Lat.Int5	Long.Int6	Lat.Int6	Long.Int7	Lat.Int7	Long.Int8	Lat.Int8	Long.Int9	Lat.Int9
1	blue	-43.179343603244	-22.8222235870002					-43.1802035705571	-22.8209120590322
2	blue	-43.179343603244	-22.8222235870002					-43.1802035705571	-22.8209120590322
3	blue	-43.179343603244	-22.8222235870002							-43.1802035705571	-22.8209120590322
4	blue	-43.179343603244	-22.8222235870002	-43.1794793875566	-22.8216220591352
5	blue	-43.179343603244	-22.8222235870002	-43.1794793875566	-22.8216220591352
6	blue	-43.179343603244	-22.8222235870002					-43.1794793875566	-22.8216220591352
7	blue	-43.179343603244	-22.8222235870002							-43.1794793875566	-22.8216220591352
8	blue	-43.179343603244	-22.8222235870002									-43.1801130476821	-22.8223320592381
9	blue	-43.179343603244	-22.8222235870002													-43.1805505749115	-22.8225785870517
10	blue	-43.179343603244	-22.8222235870002															-43.1805505749115	-22.8225785870517
11	blue	-43.179343603244	-22.8222235870002							-43.1805505749115	-22.8225785870517
12	blue	-43.179343603244	-22.8222235870002											-43.1805505749115	-22.8225785870517
13	blue	-43.179343603244	-22.8222235870002											-43.1805505749115	-22.8225785870517
14	blue	-43.179343603244	-22.8222235870002	-43.1797056947443	-22.8234069205051
15	blue	-43.179343603244	-22.8222235870002											-43.1794944747025	-22.8235252538556
16	blue	-43.179343603244	-22.8222235870002	-43.1785590716602	-22.8228842815404
17	blue	-43.179343603244	-22.8222235870002	-43.1785590716602	-22.8228842815404
18	blue	-43.179343603244	-22.8222235870002													-43.1785590716602	-22.8228842815404
19	blue	-43.179343603244	-22.8222235870002	-43.1785590716602	-22.8228842815404
20	blue	-43.179343603244	-22.8222235870002	-43.1785590716602	-22.8228842815404
21	blue	-43.179343603244	-22.8222235870002	-43.1785590716602	-22.8228842815404
22	blue	-43.179343603244	-22.8222235870002															-43.1777896272221	-22.8227265037398
23	blue	-43.179343603244	-22.8222235870002	-43.1762658254919	-22.8241169206081
24	blue	-43.179343603244	-22.8222235870002	-43.1762658254919	-22.8241169206081
25	blue	-43.179343603244	-22.8222235870002	-43.1762658254919	-22.8241169206081
26	blue	-43.179343603244	-22.8222235870002	-43.1762658254919	-22.8241169206081
27	blue	-43.179343603244	-22.8222235870002									-43.1791474703481	-22.8231110871289
28	blue	-43.179343603244	-22.8222235870002							-43.1789362503062	-22.8232195593668
29	blue	-43.179343603244	-22.8222235870002	-43.1789815117438	-22.8236041427559
30	blue	-43.179343603244	-22.8222235870002	-43.1789815117438	-22.8236041427559
31	blue	-43.179343603244	-22.8222235870002			-43.1796151718692	-22.8223813648009
32	blue	-43.179343603244	-22.8222235870002			-43.1796151718692	-22.8223813648009
33	blue	-43.179343603244	-22.8222235870002			-43.1796151718692	-22.8223813648009
34	blue	-43.179343603244	-22.8222235870002	-43.1796151718692	-22.8223813648009
35	blue	-43.179343603244	-22.8222235870002							-43.1796151718692	-22.8223813648009
36	blue	-43.179343603244	-22.8222235870002									-43.1796151718692	-22.8223813648009
37	blue	-43.179343603244	-22.8222235870002							-43.1796151718692	-22.8223813648009
38	blue	-43.179343603244	-22.8222235870002							-43.1796151718692	-22.8223813648009
39	blue	-43.179343603244	-22.8222235870002					-43.1796151718692	-22.8223813648009
40	blue	-43.179343603244	-22.8222235870002							-43.1796151718692	-22.8223813648009
41	blue	-43.179343603244	-22.8222235870002							-43.1796151718692	-22.8223813648009
42	blue	-43.179343603244	-22.8222235870002	-43.1798113047652	-22.8222728925629
43	blue	-43.179343603244	-22.8222235870002	-43.179253080369	-22.822529281489
44	blue	-43.179343603244	-22.8222235870002											-43.179253080369	-22.822529281489
45	blue	-43.179343603244	-22.8222235870002			-43.1793134289523	-22.8217403924857
46	blue	-43.179343603244	-22.8222235870002			-43.1793134289523	-22.8217403924857
47	blue	-43.179343603244	-22.8222235870002			-43.1793134289523	-22.8217403924857
48	blue	-43.179343603244	-22.8222235870002			-43.1793134289523	-22.8217403924857
49	blue	-43.179343603244	-22.8222235870002			-43.1793134289523	-22.8217403924857
50	blue	-43.179343603244	-22.8222235870002			-43.1793134289523	-22.8217403924857
51	blue	-43.179343603244	-22.8222235870002			-43.1793134289523	-22.8217403924857
52	blue	-43.179343603244	-22.8222235870002			-43.1793134289523	-22.8217403924857
53	blue	-43.179343603244	-22.8222235870002					-43.1793134289523	-22.8217403924857
54	blue	-43.179343603244	-22.8222235870002									-43.1793134289523	-22.8217403924857
55	blue	-43.179343603244	-22.8222235870002	-43.1803695291614	-22.8225884481642
56	blue	-43.179343603244	-22.8222235870002					-43.1803695291614	-22.8225884481642
57	blue	-43.179343603244	-22.8222235870002									-43.1803695291614	-22.8225884481642
58	blue	-43.179343603244	-22.8222235870002									-43.1797509561818	-22.8230321982286
59	blue	-43.179343603244	-22.8222235870002									-43.1797509561818	-22.8230321982286
60	blue	-43.179343603244	-22.8222235870002									-43.1794190389732	-22.8239591428074
61	blue	-43.179343603244	-22.8222235870002									-43.1804751391823	-22.8232392815919
62	blue	-43.179343603244	-22.8222235870002													-43.1804751391823	-22.8232392815919
63	blue	-43.179343603244	-22.8222235870002	-43.1804751391823	-22.8232392815919
64	blue	-43.179343603244	-22.8222235870002			-43.1804751391823	-22.8232392815919
65	blue	-43.179343603244	-22.8222235870002			-43.1804751391823	-22.8232392815919
66	blue	-43.179343603244	-22.8222235870002			-43.1804751391823	-22.8232392815919
67	blue	-43.179343603244	-22.8222235870002					-43.1804751391823	-22.8232392815919
68	blue	-43.179735869036	-22.8234167816177															-43.1794793875566	-22.8216220591352
69	blue	-43.179735869036	-22.8234167816177															-43.1794793875566	-22.8216220591352
70	blue	-43.179735869036	-22.8234167816177	-43.1805505749115	-22.8225785870517
71	blue	-43.179735869036	-22.8234167816177			-43.1805505749115	-22.8225785870517
72	blue	-43.179735869036	-22.8234167816177	-43.1805505749115	-22.8225785870517
73	blue	-43.179735869036	-22.8234167816177	-43.1797056947443	-22.8234069205051
74	blue	-43.179735869036	-22.8234167816177	-43.1797056947443	-22.8234069205051
75	blue	-43.179735869036	-22.8234167816177	-43.1797056947443	-22.8234069205051
76	blue	-43.179735869036	-22.8234167816177			-43.1797056947443	-22.8234069205051
77	blue	-43.179735869036	-22.8234167816177			-43.1797056947443	-22.8234069205051
78	blue	-43.179735869036	-22.8234167816177	-43.1797056947443	-22.8234069205051
79	blue	-43.179735869036	-22.8234167816177			-43.1797056947443	-22.8234069205051
80	blue	-43.179735869036	-22.8234167816177													-43.1797056947443	-22.8234069205051
81	blue	-43.179735869036	-22.8234167816177	-43.1794793875566	-22.8235252538556
82	blue	-43.179735869036	-22.8234167816177									-43.1794944747025	-22.8235252538556
83	blue	-43.179735869036	-22.8234167816177	-43.179343603244	-22.823623864981
84	blue	-43.179735869036	-22.8234167816177							-43.1791474703481	-22.8231110871289
85	blue	-43.179735869036	-22.8234167816177							-43.1791474703481	-22.8231110871289
86	blue	-43.179735869036	-22.8234167816177															-43.1791474703481	-22.8231110871289
87	blue	-43.179735869036	-22.8234167816177			-43.1779706729722	-22.8239985872576
88	blue	-43.179735869036	-22.8234167816177			-43.1779706729722	-22.8239985872576
89	blue	-43.179735869036	-22.8234167816177	-43.1771861413884	-22.8233773371675
90	blue	-43.179735869036	-22.8234167816177			-43.1789815117438	-22.8236041427559
91	blue	-43.179735869036	-22.8234167816177			-43.1789815117438	-22.8236041427559
92	blue	-43.179735869036	-22.8234167816177					-43.1789815117438	-22.8236041427559
93	blue	-43.179735869036	-22.8234167816177					-43.1789815117438	-22.8236041427559
94	blue	-43.179735869036	-22.8234167816177							-43.1789815117438	-22.8236041427559
95	blue	-43.179735869036	-22.8234167816177					-43.1789513374521	-22.8236731705437
96	blue	-43.179735869036	-22.8234167816177									-43.1793888646816	-22.8232787260421
97	blue	-43.179735869036	-22.8234167816177							-43.1793888646816	-22.8232787260421
98	blue	-43.179735869036	-22.8234167816177									-43.1790116860355	-22.823752059444
99	blue	-43.179735869036	-22.8234167816177			-43.1799923505153	-22.8224306703636
100	blue	-43.179735869036	-22.8234167816177			-43.1799923505153	-22.8224306703636
101	blue	-43.179735869036	-22.8234167816177	-43.1804147905989	-22.8234463649553
102	blue	-43.179735869036	-22.8234167816177											-43.1804751391823	-22.8232392815919
103	blue	-43.1781517187224	-22.8240281705952	-43.1794793875566	-22.8216220591352
104	blue	-43.1781517187224	-22.8240281705952	-43.1794793875566	-22.8216220591352
105	blue	-43.1781517187224	-22.8240281705952	-43.1794793875566	-22.8216220591352
106	blue	-43.1781517187224	-22.8240281705952	-43.1794793875566	-22.8216220591352
107	blue	-43.1781517187224	-22.8240281705952	-43.1794793875566	-22.8216220591352
108	blue	-43.1781517187224	-22.8240281705952	-43.1794793875566	-22.8216220591352
109	blue	-43.1781517187224	-22.8240281705952			-43.1797056947443	-22.8234069205051
110	blue	-43.1781517187224	-22.8240281705952											-43.1794944747025	-22.8235252538556
111	blue	-43.1781517187224	-22.8240281705952	-43.179343603244	-22.823623864981
112	blue	-43.1781517187224	-22.8240281705952	-43.1785590716602	-22.8228842815404
113	blue	-43.1781517187224	-22.8240281705952	-43.1785590716602	-22.8228842815404
114	blue	-43.1781517187224	-22.8240281705952	-43.1785590716602	-22.8228842815404
115	blue	-43.1781517187224	-22.8240281705952	-43.1785590716602	-22.8228842815404
116	blue	-43.1781517187224	-22.8240281705952	-43.1785590716602	-22.8228842815404
117	blue	-43.1781517187224	-22.8240281705952									-43.1785590716602	-22.8228842815404
118	blue	-43.1781517187224	-22.8240281705952	-43.1786043330977	-22.8229040037655
119	blue	-43.1781517187224	-22.8240281705952	-43.1786043330977	-22.8229040037655
120	blue	-43.1781517187224	-22.8240281705952	-43.1762658254919	-22.8241169206081
121	blue	-43.1781517187224	-22.8240281705952	-43.1762658254919	-22.8241169206081
122	blue	-43.1781517187224	-22.8240281705952	-43.1762658254919	-22.8241169206081
123	blue	-43.1781517187224	-22.8240281705952	-43.1779706729722	-22.8239591428074
124	blue	-43.1781517187224	-22.8240281705952			-43.1779706729722	-22.8239591428074
125	blue	-43.1781517187224	-22.8240281705952			-43.1779706729722	-22.8239591428074
126	blue	-43.1781517187224	-22.8240281705952			-43.1791474703481	-22.8231110871289
127	blue	-43.1781517187224	-22.8240281705952	-43.1789362503062	-22.8232195593668
128	blue	-43.1781517187224	-22.8240281705952	-43.1779706729722	-22.8239985872576
129	blue	-43.1781517187224	-22.8240281705952	-43.1779706729722	-22.8239985872576
130	blue	-43.1781517187224	-22.8240281705952	-43.1779706729722	-22.8239985872576
131	blue	-43.1781517187224	-22.8240281705952			-43.1779706729722	-22.8239985872576
132	blue	-43.1781517187224	-22.8240281705952			-43.1779706729722	-22.8239985872576
133	blue	-43.1781517187224	-22.8240281705952							-43.1779706729722	-22.8239985872576
134	blue	-43.1781517187224	-22.8240281705952											-43.1779706729722	-22.8239985872576
135	blue	-43.1781517187224	-22.8240281705952													-43.1779706729722	-22.8239985872576
136	blue	-43.1781517187224	-22.8240281705952			-43.178091370139	-22.8229927537784
137	blue	-43.1781517187224	-22.8240281705952	-43.1760847797418	-22.823259003817
138	blue	-43.1781517187224	-22.8240281705952					-43.1779706729722	-22.8230124760035
139	blue	-43.1781517187224	-22.8240281705952					-43.1779706729722	-22.8230124760035
140	blue	-43.1781517187224	-22.8240281705952													-43.1779706729722	-22.8230124760035
141	blue	-43.1781517187224	-22.8240281705952	-43.1789815117438	-22.8236041427559
142	blue	-43.1781517187224	-22.8240281705952	-43.1789815117438	-22.8236041427559
143	blue	-43.1781517187224	-22.8240281705952	-43.1789815117438	-22.8236041427559
144	blue	-43.1781517187224	-22.8240281705952	-43.1789815117438	-22.8236041427559
145	blue	-43.1781517187224	-22.8240281705952			-43.1789815117438	-22.8236041427559
146	blue	-43.1781517187224	-22.8240281705952			-43.1789815117438	-22.8236041427559
147	blue	-43.1781517187224	-22.8240281705952					-43.1789815117438	-22.8236041427559
148	blue	-43.1781517187224	-22.8240281705952							-43.1796151718692	-22.8223813648009
149	blue	-43.1781517187224	-22.8240281705952													-43.1783327644725	-22.823860531682
150	blue	-43.1781517187224	-22.8240281705952													-43.1787401174103	-22.8242451150711
151	blue	-43.1781517187224	-22.8240281705952													-43.1793134289523	-22.8217403924857
152	blue	-43.1781517187224	-22.8240281705952					-43.1790116860355	-22.823752059444
153	blue	-43.1781517187224	-22.8240281705952			-43.1799923505153	-22.8224306703636
154	blue	-43.1781517187224	-22.8240281705952			-43.1799923505153	-22.8224306703636
155	blue	-43.1762205640544	-22.8241760872833	-43.1785590716602	-22.8228842815404
156	blue	-43.1762205640544	-22.8241760872833			-43.1785590716602	-22.8228842815404
157	blue	-43.1762205640544	-22.8241760872833	-43.1777896272221	-22.8227265037398
158	blue	-43.1762205640544	-22.8241760872833					-43.1768240498881	-22.8234167816177
159	blue	-43.1762205640544	-22.8241760872833															-43.1764317840962	-22.82338719828
160	blue	-43.1762205640544	-22.8241760872833							-43.1762658254919	-22.8241169206081
161	blue	-43.1762205640544	-22.8241760872833									-43.1762658254919	-22.8241169206081
162	blue	-43.1762205640544	-22.8241760872833									-43.1762658254919	-22.8241169206081
163	blue	-43.1762205640544	-22.8241760872833									-43.1762658254919	-22.8241169206081
164	blue	-43.1762205640544	-22.8241760872833							-43.1762658254919	-22.8241169206081
165	blue	-43.1762205640544	-22.8241760872833			-43.1762658254919	-22.8241169206081
166	blue	-43.1762205640544	-22.8241760872833			-43.1762658254919	-22.8241169206081
167	blue	-43.1762205640544	-22.8241760872833			-43.1762658254919	-22.8241169206081
168	blue	-43.1762205640544	-22.8241760872833							-43.1779706729722	-22.8239591428074
169	blue	-43.1762205640544	-22.8241760872833	-43.1779706729722	-22.8239591428074
170	blue	-43.1762205640544	-22.8241760872833	-43.1779706729722	-22.8239591428074
171	blue	-43.1762205640544	-22.8241760872833	-43.1779706729722	-22.8239591428074
172	blue	-43.1762205640544	-22.8241760872833	-43.1779706729722	-22.8239591428074
173	blue	-43.1762205640544	-22.8241760872833	-43.1779706729722	-22.8239591428074
174	blue	-43.1762205640544	-22.8241760872833	-43.1779706729722	-22.8239591428074
175	blue	-43.1762205640544	-22.8241760872833	-43.1779706729722	-22.8239591428074
176	blue	-43.1762205640544	-22.8241760872833			-43.1779706729722	-22.8239591428074
177	blue	-43.1762205640544	-22.8241760872833					-43.1779706729722	-22.8239591428074
178	blue	-43.1762205640544	-22.8241760872833					-43.1779706729722	-22.8239591428074
179	blue	-43.1762205640544	-22.8241760872833							-43.1779706729722	-22.8239591428074
180	blue	-43.1762205640544	-22.8241760872833							-43.1779706729722	-22.8239591428074
181	blue	-43.1762205640544	-22.8241760872833															-43.177895237243	-22.8234858094054
182	blue	-43.1762205640544	-22.8241760872833			-43.1789362503062	-22.8232195593668
183	blue	-43.1762205640544	-22.8241760872833									-43.1769447470549	-22.8236830316563
184	blue	-43.1762205640544	-22.8241760872833			-43.1799923505153	-22.8224306703636
185	blue									-43.1802035705571	-22.8209120590322
186	blue									-43.1802035705571	-22.8209120590322
187	blue									-43.1802035705571	-22.8209120590322
188	blue			-43.1794793875566	-22.8216220591352
189	blue											-43.1794793875566	-22.8216220591352
190	blue																	-43.1794793875566	-22.8216220591352
191	blue									-43.1794793875566	-22.8216220591352
192	blue															-43.1794793875566	-22.8216220591352
193	blue									-43.1794793875566	-22.8216220591352
194	blue											-43.1801130476821	-22.8223320592381
195	blue											-43.1801130476821	-22.8223320592381
196	blue											-43.1801130476821	-22.8223320592381
197	blue					-43.1805505749115	-22.8225785870517
198	blue											-43.1805505749115	-22.8225785870517
199	blue																	-43.1805505749115	-22.8225785870517
200	blue																	-43.1805505749115	-22.8225785870517
201	blue											-43.1805505749115	-22.8225785870517
202	blue											-43.1805505749115	-22.8225785870517
203	blue																	-43.1805505749115	-22.8225785870517
204	blue					-43.1805505749115	-22.8225785870517
205	blue											-43.1805505749115	-22.8225785870517
206	blue									-43.1805505749115	-22.8225785870517
207	blue									-43.1805505749115	-22.8225785870517
208	blue											-43.1797056947443	-22.8234069205051
209	blue													-43.1797056947443	-22.8234069205051
210	blue													-43.1797056947443	-22.8234069205051
211	blue											-43.1797056947443	-22.8234069205051
212	blue																	-43.1797056947443	-22.8234069205051
213	blue			-43.1797056947443	-22.8234069205051
214	blue					-43.1797056947443	-22.8234069205051
215	blue													-43.1794944747025	-22.8235252538556
216	blue											-43.1785590716602	-22.8228842815404
217	blue													-43.1785590716602	-22.8228842815404
218	blue															-43.1785590716602	-22.8228842815404
219	blue											-43.1785590716602	-22.8228842815404
220	blue											-43.1785590716602	-22.8228842815404
221	blue											-43.1785590716602	-22.8228842815404
222	blue											-43.1785590716602	-22.8228842815404
223	blue											-43.1785590716602	-22.8228842815404
224	blue													-43.1785590716602	-22.8228842815404
225	blue			-43.1786043330977	-22.8229040037655
226	blue			-43.1786043330977	-22.8229040037655
227	blue													-43.1777896272221	-22.8227265037398
228	blue															-43.1777896272221	-22.8227265037398
229	blue													-43.1777896272221	-22.8227265037398
230	blue																	-43.1768240498881	-22.8234167816177
231	blue					-43.1766279169922	-22.8234562260678
232	blue			-43.1766279169922	-22.8234562260678
233	blue					-43.1766279169922	-22.8234562260678
234	blue					-43.1766279169922	-22.8234562260678
235	blue											-43.1764317840962	-22.82338719828
236	blue																	-43.1764317840962	-22.82338719828
237	blue																	-43.1764317840962	-22.82338719828
238	blue																	-43.1764317840962	-22.82338719828
239	blue									-43.1762658254919	-22.8241169206081
240	blue													-43.1762658254919	-22.8241169206081
241	blue															-43.1762658254919	-22.8241169206081
242	blue					-43.1779706729722	-22.8239591428074
243	blue							-43.1779706729722	-22.8239591428074
244	blue							-43.1779706729722	-22.8239591428074
245	blue							-43.1779706729722	-22.8239591428074
246	blue							-43.1779706729722	-22.8239591428074
247	blue							-43.1779706729722	-22.8239591428074
248	blue									-43.1779706729722	-22.8239591428074
249	blue									-43.1779706729722	-22.8239591428074
250	blue																	-43.1791474703481	-22.8231110871289
251	blue									-43.1791474703481	-22.8231110871289
252	blue																	-43.1789362503062	-22.8232195593668
253	blue																	-43.1789362503062	-22.8232195593668
254	blue											-43.1779706729722	-22.8239985872576
255	blue																	-43.1779706729722	-22.8239985872576
256	blue																	-43.1779706729722	-22.8239985872576
257	blue			-43.1779706729722	-22.8239985872576
258	blue					-43.1779706729722	-22.8239985872576
259	blue											-43.1779706729722	-22.8239985872576
260	blue																	-43.1779706729722	-22.8239985872576
261	blue					-43.178091370139	-22.8229927537784
262	blue													-43.178091370139	-22.8229927537784
263	blue			-43.1760847797418	-22.823259003817
264	blue			-43.1771861413884	-22.8233773371675
265	blue					-43.1771861413884	-22.8233773371675
266	blue					-43.1771861413884	-22.8233773371675
267	blue													-43.1771861413884	-22.8233773371675
268	blue													-43.1771861413884	-22.8233773371675
269	blue													-43.1771861413884	-22.8233773371675
270	blue															-43.1771861413884	-22.8233773371675
271	blue													-43.1771861413884	-22.8233773371675
272	blue															-43.1761903897627	-22.8236830316563
273	blue																	-43.1787853788478	-22.8226771981771
274	blue															-43.1769447470549	-22.8236830316563
275	blue											-43.1769447470549	-22.8236830316563
276	blue			-43.1779706729722	-22.8230124760035
277	blue															-43.1793737775357	-22.822529281489
278	blue															-43.1783629387642	-22.8232392815919
279	blue															-43.1783629387642	-22.8232392815919
280	blue															-43.1783629387642	-22.8232392815919
281	blue					-43.1789815117438	-22.8236041427559
282	blue											-43.1789815117438	-22.8236041427559
283	blue															-43.1789815117438	-22.8236041427559
284	blue															-43.1789815117438	-22.8236041427559
285	blue					-43.1789815117438	-22.8236041427559
286	blue			-43.1789815117438	-22.8236041427559
287	blue					-43.1789815117438	-22.8236041427559
288	blue					-43.1789815117438	-22.8236041427559
289	blue															-43.1789815117438	-22.8236041427559
290	blue									-43.1796151718692	-22.8223813648009
291	blue									-43.1796151718692	-22.8223813648009
292	blue			-43.1796151718692	-22.8223813648009
293	blue											-43.1798113047652	-22.8222728925629
294	blue			-43.1798113047652	-22.8222728925629
295	blue											-43.1798113047652	-22.8222728925629
296	blue											-43.1798113047652	-22.8222728925629
297	blue											-43.1798113047652	-22.8222728925629
298	blue											-43.1798113047652	-22.8222728925629
299	blue													-43.179253080369	-22.822529281489
300	blue															-43.1794793875566	-22.8235351149681
301	blue			-43.1801583091196	-22.8237816427817
302	blue						-22.8230617815662
303	blue						-22.8230617815662
304	blue						-22.8230617815662
305	blue																-22.8230617815662
306	blue							-43.1794492132649	-22.8216713646979
307	blue					-43.1793134289523	-22.8217403924857
308	blue															-43.1793134289523	-22.8217403924857
309	blue											-43.180218657703	-22.8227265037398
310	blue															-43.180218657703	-22.8227265037398
311	blue															-43.180218657703	-22.8227265037398
312	blue															-43.180218657703	-22.8227265037398
313	blue															-43.180218657703	-22.8227265037398
314	blue							-43.1803695291614	-22.8225884481642
315	blue							-43.1803695291614	-22.8225884481642
316	blue							-43.1803695291614	-22.8225884481642
317	blue																	-43.1803695291614	-22.8225884481642
318	blue									-43.1797509561818	-22.8230321982286
319	blue																	-43.1797509561818	-22.8230321982286
320	blue																	-43.1797509561818	-22.8230321982286
321	blue															-43.1797509561818	-22.8230321982286
322	blue																	-43.1797509561818	-22.8230321982286
323	blue			-43.1797509561818	-22.8230321982286
324	blue			-43.1797509561818	-22.8230321982286
325	blue									-43.1797509561818	-22.8230321982286
326	blue															-43.1797509561818	-22.8230321982286
327	blue									-43.1793888646816	-22.8232787260421
328	blue											-43.1793888646816	-22.8232787260421
329	blue									-43.1793888646816	-22.8232787260421
330	blue																	-43.1793888646816	-22.8232787260421
331	blue											-43.1790116860355	-22.823752059444
332	blue											-43.1790116860355	-22.823752059444
333	blue							-43.1790116860355	-22.823752059444
334	blue											-43.1790116860355	-22.823752059444
335	blue					-43.1799923505153	-22.8224306703636
336	blue					-43.1804751391823	-22.8232392815919
337	blue					-43.1804751391823	-22.8232392815919
338	blue							-43.1804751391823	-22.8232392815919
339	blue							-43.1804751391823	-22.8232392815919
340	blue											-43.1804751391823	-22.8232392815919
341	blue											-43.1804751391823	-22.8232392815919
342	blue											-43.1804751391823	-22.8232392815919
343	blue											-43.1804751391823	-22.8232392815919
344	blue											-43.1804751391823	-22.8232392815919
345	blue															-43.1804751391823	-22.8232392815919
346	blue															-43.1804751391823	-22.8232392815919
