# Supplementary material for: A Bayesian Hierarchical Model for Estimation of Abundance and Spatial Density of Aedes aegypti
Source: PLoS One. 2015 Apr 23;10(4):e0123794. doi: 10.1371/journal.pone.0123794 (PMC4408040; doi:10.1371/journal.pone.0123794)
Supplement: S2 Dataset — CSV file that contains data obtained from MRR experiment in March 2013 in the Z10 area in the city of Rio de Janeiro: cohorts and coordinates of capture points (traps) and day of collection. (CSV) [file pone.0123794.s004.csv]

	cohort	Long.Int1	Lat.Int1	Long.Int2	Lat.Int2	Long.Int3	Lat.Int3	Long.Int4	Lat.Int4	Long.Int5	Lat.Int5	Long.Int6	Lat.Int6	Long.Int7	Lat.Int7	Long.Int8	Lat.Int8	Long.Int9	Lat.Int9
1	blue	-43.1794686778514	-22.8229365418794	-43.1800278797246	-22.821167949578
2	blue	-43.1794686778514	-22.8229365418794	-43.1800278797246	-22.821167949578
3	blue	-43.1794686778514	-22.8229365418794	-43.1800278797246	-22.821167949578
4	blue	-43.1794686778514	-22.8229365418794													-43.1794036543777	-22.8217215958636
5	blue	-43.1794686778514	-22.8229365418794			-43.1799498515563	-22.8222752421493
6	blue	-43.1794686778514	-22.8229365418794			-43.1799498515563	-22.8222752421493
7	blue	-43.1794686778514	-22.8229365418794			-43.1799498515563	-22.8222752421493
8	blue	-43.1794686778514	-22.8229365418794			-43.1799498515563	-22.8222752421493
9	blue	-43.1794686778514	-22.8229365418794			-43.1799498515563	-22.8222752421493
10	blue	-43.1794686778514	-22.8229365418794			-43.1799498515563	-22.8222752421493
11	blue	-43.1794686778514	-22.8229365418794															-43.1799498515563	-22.8222752421493
12	blue	-43.1794686778514	-22.8229365418794											-43.1803269877034	-22.8224674804429
13	blue	-43.1794686778514	-22.8229365418794															-43.1795987247986	-22.8231134011096
14	blue	-43.1794686778514	-22.8229365418794															-43.1795987247986	-22.8231134011096
15	blue	-43.1794686778514	-22.8229365418794													-43.1795987247986	-22.8231134011096
16	blue	-43.1794686778514	-22.8229365418794					-43.1795987247986	-22.8231134011096
17	blue	-43.1794686778514	-22.8229365418794															-43.1795987247986	-22.8231134011096
18	blue	-43.1794686778514	-22.8229365418794													-43.1795987247986	-22.8231134011096
19	blue	-43.1794686778514	-22.8229365418794					-43.1795987247986	-22.8231134011096
20	blue	-43.1794686778514	-22.8229365418794					-43.1795987247986	-22.8231134011096
21	blue	-43.1794686778514	-22.8229365418794							-43.1795987247986	-22.8231134011096
22	blue	-43.1794686778514	-22.8229365418794									-43.1795987247986	-22.8231134011096
23	blue	-43.1794686778514	-22.8229365418794			-43.1795987247986	-22.8231134011096
24	blue	-43.1794686778514	-22.8229365418794			-43.1795987247986	-22.8231134011096
25	blue	-43.1794686778514	-22.8229365418794			-43.1795987247986	-22.8231134011096
26	blue	-43.1794686778514	-22.8229365418794			-43.1794036543777	-22.8232056754905
27	blue	-43.1794686778514	-22.8229365418794							-43.1794166590725	-22.8232056754905
28	blue	-43.1794686778514	-22.8229365418794	-43.1794166590725	-22.8232056754905
29	blue	-43.1794686778514	-22.8229365418794													-43.1792866121252	-22.823282570808
30	blue	-43.1794686778514	-22.8229365418794													-43.1792866121252	-22.823282570808
31	blue	-43.1794686778514	-22.8229365418794													-43.1785973633046	-22.8230441953238
32	blue	-43.1794686778514	-22.8229365418794	-43.1785973633046	-22.8230441953238
33	blue	-43.1794686778514	-22.8229365418794	-43.1785973633046	-22.8230441953238
34	blue	-43.1794686778514	-22.8229365418794	-43.1785973633046	-22.8230441953238
35	blue	-43.1794686778514	-22.8229365418794	-43.1785973633046	-22.8230441953238
36	blue	-43.1794686778514	-22.8229365418794					-43.1792866121252	-22.8228904046889
37	blue	-43.1794686778514	-22.8229365418794					-43.1792866121252	-22.8228904046889
38	blue	-43.1794686778514	-22.8229365418794							-43.1792866121252	-22.8228904046889
39	blue	-43.1794686778514	-22.8229365418794					-43.1792866121252	-22.8228904046889
40	blue	-43.1794686778514	-22.8229365418794													-43.1792866121252	-22.8228904046889
41	blue	-43.1794686778514	-22.8229365418794							-43.1791175510937	-22.8228827151572
42	blue	-43.1794686778514	-22.8229365418794							-43.1791175510937	-22.8228827151572
43	blue	-43.1794686778514	-22.8229365418794					-43.1791175510937	-22.8228827151572
44	blue	-43.1794686778514	-22.8229365418794							-43.1789354853676	-22.8229673000064
45	blue	-43.1794686778514	-22.8229365418794	-43.1779471285683	-22.8225828234191
46	blue	-43.1794686778514	-22.8229365418794	-43.1779471285683	-22.8225828234191
47	blue	-43.1794686778514	-22.8229365418794			-43.1771148281057	-22.8231210906413
48	blue	-43.1794686778514	-22.8229365418794			-43.180105907893	-22.8220599352604
49	blue	-43.1794686778514	-22.8229365418794	-43.1795206966303	-22.822313689808
50	blue	-43.1794686778514	-22.8229365418794	-43.1795206966303	-22.822313689808
51	blue	-43.1794686778514	-22.8229365418794	-43.1795206966303	-22.822313689808
52	blue	-43.1794686778514	-22.8229365418794													-43.1797417764406	-22.8228365779667
53	blue	-43.1794686778514	-22.8229365418794	-43.1797417764406	-22.8228365779667
54	blue	-43.1794686778514	-22.8229365418794													-43.1789484900623	-22.8233210184667
55	blue	-43.1794686778514	-22.8229365418794					-43.1794036543777	-22.8232133650222
56	blue	-43.1794686778514	-22.8229365418794	-43.1794036543777	-22.8232133650222
57	blue	-43.1794686778514	-22.8229365418794					-43.1794036543777	-22.8232133650222
58	blue	-43.1794686778514	-22.8229365418794	-43.1794036543777	-22.8232133650222
59	blue	-43.1794686778514	-22.8229365418794					-43.1794036543777	-22.8232133650222
60	blue	-43.1794686778514	-22.8229365418794					-43.1794036543777	-22.8232133650222
61	blue	-43.1794686778514	-22.8229365418794					-43.1794036543777	-22.8232133650222
62	blue	-43.1794686778514	-22.8229365418794			-43.1798458139985	-22.8223521374668
63	blue	-43.1794686778514	-22.8229365418794			-43.1798458139985	-22.8223521374668
64	blue	-43.1794686778514	-22.8229365418794							-43.1798458139985	-22.8223521374668
65	blue	-43.1794686778514	-22.8229365418794			-43.1798458139985	-22.8223521374668
66	blue	-43.1794686778514	-22.8229365418794			-43.1798458139985	-22.8223521374668
67	blue	-43.1794686778514	-22.8229365418794											-43.1798458139985	-22.8223521374668
68	blue	-43.1794686778514	-22.8229365418794			-43.1798458139985	-22.8223521374668
69	blue	-43.1794686778514	-22.8229365418794							-43.1798458139985	-22.8223521374668
70	blue	-43.1794686778514	-22.8229365418794			-43.1798458139985	-22.8223521374668
71	blue	-43.1794686778514	-22.8229365418794											-43.1798458139985	-22.8223521374668
72	blue	-43.1794686778514	-22.8229365418794															-43.1798458139985	-22.8223521374668
73	blue	-43.1794686778514	-22.8229365418794					-43.1798458139985	-22.8223521374668
74	blue	-43.1794686778514	-22.8229365418794							-43.1798458139985	-22.8223521374668
75	blue	-43.1794686778514	-22.8229365418794									-43.1798458139985	-22.8223521374668
76	blue	-43.1794686778514	-22.8229365418794															-43.1802099454508	-22.8231441592365
77	blue	-43.1794686778514	-22.8229365418794													-43.1802619642297	-22.8229826790699
78	blue	-43.1794686778514	-22.8229365418794													-43.1802619642297	-22.8229826790699
79	blue	-43.1794686778514	-22.8229365418794							-43.179962856251	-22.8226981663953
80	blue	-43.1794686778514	-22.8229365418794	-43.1801709313666	-22.8224751699747
81	blue	-43.1794686778514	-22.8229365418794	-43.1801709313666	-22.8224751699747
82	blue	-43.1794686778514	-22.8229365418794	-43.1801709313666	-22.8224751699747
83	blue	-43.1794686778514	-22.8229365418794	-43.1801709313666	-22.8224751699747
84	blue	-43.1794686778514	-22.8229365418794	-43.1801709313666	-22.8224751699747
85	blue	-43.1794686778514	-22.8229365418794					-43.1796377388828	-22.8228211989032
86	blue	-43.1794686778514	-22.8229365418794					-43.1796377388828	-22.8228211989032
87	blue	-43.1794686778514	-22.8229365418794	-43.1796377388828	-22.8228211989032
88	blue	-43.1794686778514	-22.8229365418794	-43.1796377388828	-22.8228211989032
89	blue	-43.1794686778514	-22.8229365418794	-43.1796377388828	-22.8228211989032
90	blue	-43.1794686778514	-22.8229365418794					-43.1796377388828	-22.8228211989032
91	blue	-43.1794686778514	-22.8229365418794															-43.1796377388828	-22.8228211989032
92	blue	-43.1794686778514	-22.8229365418794					-43.1796377388828	-22.8228211989032
93	blue	-43.1794686778514	-22.8229365418794					-43.1796377388828	-22.8228211989032
94	blue	-43.1794686778514	-22.8229365418794			-43.1796377388828	-22.8228211989032
95	blue	-43.1794686778514	-22.8229365418794					-43.1796377388828	-22.8228211989032
96	blue	-43.1794686778514	-22.8229365418794			-43.1796377388828	-22.8228211989032
97	blue	-43.1794686778514	-22.8229365418794	-43.1796377388828	-22.8228211989032
98	blue	-43.1794686778514	-22.8229365418794	-43.1796377388828	-22.8228211989032
99	blue	-43.1794686778514	-22.8229365418794	-43.1796377388828	-22.8228211989032
100	blue	-43.1794686778514	-22.8229365418794							-43.1796377388828	-22.8228211989032
101	blue	-43.1794686778514	-22.8229365418794	-43.1796377388828	-22.8228211989032
102	blue	-43.1794686778514	-22.8229365418794	-43.1796377388828	-22.8228211989032
103	blue	-43.1794686778514	-22.8229365418794	-43.1796377388828	-22.8228211989032
104	blue	-43.1794686778514	-22.8229365418794	-43.1796377388828	-22.8228211989032
105	blue	-43.1794686778514	-22.8229365418794	-43.1796377388828	-22.8228211989032
106	blue	-43.1794686778514	-22.8229365418794	-43.1796377388828	-22.8228211989032
107	blue	-43.1794686778514	-22.8229365418794											-43.1796377388828	-22.8228211989032
108	blue	-43.1794686778514	-22.8229365418794							-43.1796377388828	-22.8228211989032
109	blue	-43.1794686778514	-22.8229365418794	-43.1796377388828	-22.8228211989032
110	blue	-43.1794686778514	-22.8229365418794	-43.1796377388828	-22.8228211989032
111	blue	-43.1794686778514	-22.8229365418794	-43.1796377388828	-22.8228211989032
112	blue	-43.1794686778514	-22.8229365418794							-43.1796377388828	-22.8228211989032
113	blue	-43.1794686778514	-22.8229365418794													-43.1796377388828	-22.8228211989032
114	blue	-43.1794686778514	-22.8229365418794							-43.1796377388828	-22.8228211989032
115	blue	-43.1794686778514	-22.8229365418794			-43.1796377388828	-22.8228211989032
116	blue	-43.1794686778514	-22.8229365418794			-43.1796377388828	-22.8228211989032
117	blue	-43.1794686778514	-22.8229365418794							-43.1796377388828	-22.8228211989032
118	blue	-43.1794686778514	-22.8229365418794							-43.1796377388828	-22.8228211989032
119	blue	-43.1794686778514	-22.8229365418794			-43.1796377388828	-22.8228211989032
120	blue	-43.1794686778514	-22.8229365418794											-43.1796377388828	-22.8228211989032
121	blue	-43.1794686778514	-22.8229365418794							-43.1796377388828	-22.8228211989032
122	blue	-43.1794686778514	-22.8229365418794	-43.1796377388828	-22.8228211989032
123	blue	-43.1794686778514	-22.8229365418794							-43.1796377388828	-22.8228211989032
124	blue	-43.1794686778514	-22.8229365418794							-43.1796377388828	-22.8228211989032
125	blue	-43.1794686778514	-22.8229365418794							-43.1796377388828	-22.8228211989032
126	blue	-43.1794686778514	-22.8229365418794							-43.1796377388828	-22.8228211989032
127	blue	-43.1794686778514	-22.8229365418794	-43.1793256262094	-22.8230134371969
128	blue	-43.1794686778514	-22.8229365418794	-43.1793256262094	-22.8230134371969
129	blue	-43.1794686778514	-22.8229365418794	-43.1793256262094	-22.8230134371969
130	blue	-43.1794686778514	-22.8229365418794	-43.1793256262094	-22.8230134371969
131	blue	-43.1794686778514	-22.8229365418794													-43.1793256262094	-22.8230134371969
132	blue	-43.1794686778514	-22.8229365418794	-43.1793256262094	-22.8230134371969
133	blue	-43.1794686778514	-22.8229365418794	-43.1793256262094	-22.8230134371969
134	blue	-43.1794686778514	-22.8229365418794	-43.1795857201039	-22.8229442314112
135	blue	-43.1794686778514	-22.8229365418794	-43.1795857201039	-22.8229442314112
136	blue	-43.1794686778514	-22.8229365418794	-43.1795857201039	-22.8229442314112
137	blue	-43.1794686778514	-22.8229365418794			-43.1795857201039	-22.8229442314112
138	blue	-43.1794686778514	-22.8229365418794							-43.1795857201039	-22.8229442314112
139	blue	-43.1794686778514	-22.8229365418794									-43.1795857201039	-22.8229442314112
140	blue	-43.1794686778514	-22.8229365418794			-43.1795857201039	-22.8229442314112
141	blue	-43.1794686778514	-22.8229365418794	-43.1795857201039	-22.8229442314112
142	blue	-43.1794686778514	-22.8229365418794			-43.1795857201039	-22.8229442314112
143	blue	-43.1794686778514	-22.8229365418794									-43.1795857201039	-22.8229442314112
144	blue	-43.1794686778514	-22.8229365418794	-43.1795857201039	-22.8229442314112
145	blue	-43.1794686778514	-22.8229365418794	-43.1795857201039	-22.8229442314112
146	blue	-43.1794686778514	-22.8229365418794	-43.1795857201039	-22.8229442314112
147	blue	-43.1794686778514	-22.8229365418794	-43.1795857201039	-22.8229442314112
148	blue	-43.1794686778514	-22.8229365418794							-43.1795857201039	-22.8229442314112
149	blue	-43.1794686778514	-22.8229365418794					-43.1795857201039	-22.8229442314112
150	blue	-43.1794686778514	-22.8229365418794	-43.1795857201039	-22.8229442314112
151	blue	-43.1794686778514	-22.8229365418794															-43.1790915417043	-22.823551704419
152	unmarked			-43.1800278797246	-22.821167949578
153	unmarked													-43.1800278797246	-22.821167949578
154	unmarked			-43.1800278797246	-22.821167949578
155	unmarked													-43.1800278797246	-22.821167949578
156	unmarked			-43.1800278797246	-22.821167949578
157	unmarked			-43.1800278797246	-22.821167949578
158	unmarked													-43.1800278797246	-22.821167949578
159	unmarked													-43.1800278797246	-22.821167949578
160	unmarked											-43.1800278797246	-22.821167949578
161	unmarked											-43.1800278797246	-22.821167949578
162	unmarked							-43.1800278797246	-22.821167949578
163	unmarked					-43.1800278797246	-22.821167949578
164	unmarked			-43.1800278797246	-22.821167949578
165	unmarked													-43.1800278797246	-22.821167949578
166	unmarked											-43.1800278797246	-22.821167949578
167	unmarked			-43.1800278797246	-22.821167949578
168	unmarked															-43.1800278797246	-22.821167949578
169	unmarked													-43.1800278797246	-22.821167949578
170	unmarked			-43.1800278797246	-22.821167949578
171	unmarked													-43.1800278797246	-22.821167949578
172	unmarked									-43.1800278797246	-22.821167949578
173	unmarked											-43.1800278797246	-22.821167949578
174	unmarked													-43.1800278797246	-22.821167949578
175	unmarked									-43.1800278797246	-22.821167949578
176	unmarked											-43.1800278797246	-22.821167949578
177	unmarked			-43.1800278797246	-22.821167949578
178	unmarked					-43.1800278797246	-22.821167949578
179	unmarked													-43.1800278797246	-22.821167949578
180	unmarked																	-43.1800278797246	-22.821167949578
181	unmarked													-43.1800278797246	-22.821167949578
182	unmarked													-43.1800278797246	-22.821167949578
183	unmarked													-43.1800278797246	-22.821167949578
184	unmarked									-43.1800278797246	-22.821167949578
185	unmarked											-43.1800278797246	-22.821167949578
186	unmarked																	-43.1800278797246	-22.821167949578
187	unmarked							-43.1800278797246	-22.821167949578
188	unmarked													-43.1800278797246	-22.821167949578
189	unmarked															-43.1800278797246	-22.821167949578
190	unmarked											-43.1800278797246	-22.821167949578
191	unmarked											-43.1800278797246	-22.821167949578
192	unmarked									-43.1800278797246	-22.821167949578
193	unmarked													-43.1800278797246	-22.821167949578
194	unmarked											-43.1800278797246	-22.821167949578
195	unmarked																	-43.1800278797246	-22.821167949578
196	unmarked													-43.1800278797246	-22.821167949578
197	unmarked							-43.1800278797246	-22.821167949578
198	unmarked											-43.1800278797246	-22.821167949578
199	unmarked											-43.1800278797246	-22.821167949578
200	unmarked			-43.1794036543777	-22.8217215958636
201	unmarked					-43.1794036543777	-22.8217215958636
202	unmarked			-43.1794036543777	-22.8217215958636
203	unmarked																	-43.1794036543777	-22.8217215958636
204	unmarked															-43.1794036543777	-22.8217215958636
205	unmarked											-43.1794036543777	-22.8217215958636
206	unmarked											-43.1794036543777	-22.8217215958636
207	unmarked			-43.1794036543777	-22.8217215958636
208	unmarked																	-43.1794036543777	-22.8217215958636
209	unmarked															-43.1794036543777	-22.8217215958636
210	unmarked							-43.1794036543777	-22.8217215958636
211	unmarked					-43.1794036543777	-22.8217215958636
212	unmarked															-43.1794036543777	-22.8217215958636
213	unmarked					-43.1794036543777	-22.8217215958636
214	unmarked													-43.1794036543777	-22.8217215958636
215	unmarked							-43.1794036543777	-22.8217215958636
216	unmarked													-43.1794036543777	-22.8217215958636
217	unmarked																	-43.1794036543777	-22.8217215958636
218	unmarked																	-43.1794036543777	-22.8217215958636
219	unmarked																	-43.1794036543777	-22.8217215958636
220	unmarked																	-43.1794036543777	-22.8217215958636
221	unmarked																	-43.1794036543777	-22.8217215958636
222	unmarked																	-43.1794036543777	-22.8217215958636
223	unmarked									-43.1794036543777	-22.8217215958636
224	unmarked					-43.1794036543777	-22.8217215958636
225	unmarked													-43.1794036543777	-22.8217215958636
226	unmarked																	-43.1794036543777	-22.8217215958636
227	unmarked																	-43.1794036543777	-22.8217215958636
228	unmarked													-43.1794036543777	-22.8217215958636
229	unmarked															-43.1794036543777	-22.8217215958636
230	unmarked													-43.1794036543777	-22.8217215958636
231	unmarked																	-43.1794036543777	-22.8217215958636
232	unmarked																	-43.1794036543777	-22.8217215958636
233	unmarked			-43.1794036543777	-22.8217215958636
234	unmarked																	-43.1794036543777	-22.8217215958636
235	unmarked							-43.1794036543777	-22.8217215958636
236	unmarked																	-43.1794036543777	-22.8217215958636
237	unmarked													-43.1794036543777	-22.8217215958636
238	unmarked									-43.1794036543777	-22.8217215958636
239	unmarked																	-43.1794036543777	-22.8217215958636
240	unmarked																	-43.1794036543777	-22.8217215958636
241	unmarked			-43.1794036543777	-22.8217215958636
242	unmarked							-43.1794556731566	-22.8224982385699
243	unmarked							-43.1794556731566	-22.8224982385699
244	unmarked													-43.1799498515563	-22.8222752421493
245	unmarked			-43.1799498515563	-22.8222752421493
246	unmarked									-43.1799498515563	-22.8222752421493
247	unmarked			-43.1799498515563	-22.8222752421493
248	unmarked					-43.1799498515563	-22.8222752421493
249	unmarked					-43.1799498515563	-22.8222752421493
250	unmarked																	-43.1799498515563	-22.8222752421493
251	unmarked													-43.1799498515563	-22.8222752421493
252	unmarked							-43.1799498515563	-22.8222752421493
253	unmarked							-43.1799498515563	-22.8222752421493
254	unmarked			-43.1799498515563	-22.8222752421493
255	unmarked					-43.1803269877034	-22.8224674804429
256	unmarked															-43.1803269877034	-22.8224674804429
257	unmarked					-43.1803269877034	-22.8224674804429
258	unmarked			-43.1803269877034	-22.8224674804429
259	unmarked													-43.1803269877034	-22.8224674804429
260	unmarked									-43.1803269877034	-22.8224674804429
261	unmarked									-43.1803269877034	-22.8224674804429
262	unmarked									-43.1803269877034	-22.8224674804429
263	unmarked									-43.1803269877034	-22.8224674804429
264	unmarked			-43.1803269877034	-22.8224674804429
265	unmarked													-43.1803269877034	-22.8224674804429
266	unmarked									-43.1803269877034	-22.8224674804429
267	unmarked																	-43.1803269877034	-22.8224674804429
268	unmarked									-43.1803269877034	-22.8224674804429
269	unmarked													-43.1803269877034	-22.8224674804429
270	unmarked									-43.1803269877034	-22.8224674804429
271	unmarked					-43.1803269877034	-22.8224674804429
272	unmarked					-43.1803269877034	-22.8224674804429
273	unmarked																	-43.1803269877034	-22.8224674804429
274	unmarked							-43.1795987247986	-22.8231134011096
275	unmarked																	-43.1795987247986	-22.8231134011096
276	unmarked					-43.1795987247986	-22.8231134011096
277	unmarked							-43.1794036543777	-22.8232056754905
278	unmarked											-43.1794036543777	-22.8232056754905
279	unmarked											-43.1794036543777	-22.8232056754905
280	unmarked			-43.1794166590725	-22.8232056754905
281	unmarked													-43.1794166590725	-22.8232056754905
282	unmarked													-43.1794166590725	-22.8232056754905
283	unmarked							-43.1792866121252	-22.823282570808
284	unmarked																	-43.1792866121252	-22.823282570808
285	unmarked																	-43.1792866121252	-22.823282570808
286	unmarked											-43.1786103679994	-22.8227058559271
287	unmarked											-43.1786103679994	-22.8227058559271
288	unmarked													-43.1786103679994	-22.8227058559271
289	unmarked													-43.1786103679994	-22.8227058559271
290	unmarked											-43.1786103679994	-22.8227058559271
291	unmarked											-43.1786103679994	-22.8227058559271
292	unmarked													-43.1786103679994	-22.8227058559271
293	unmarked							-43.1786103679994	-22.8227058559271
294	unmarked											-43.1786103679994	-22.8227058559271
295	unmarked			-43.1786103679994	-22.8227058559271
296	unmarked					-43.1785973633046	-22.8230441953238
297	unmarked															-43.1785973633046	-22.8230441953238
298	unmarked															-43.1785973633046	-22.8230441953238
299	unmarked																	-43.1785973633046	-22.8230441953238
300	unmarked			-43.1785973633046	-22.8230441953238
301	unmarked			-43.1785973633046	-22.8230441953238
302	unmarked															-43.1785973633046	-22.8230441953238
303	unmarked			-43.1785973633046	-22.8230441953238
304	unmarked					-43.1792866121252	-22.8228904046889
305	unmarked																	-43.1792866121252	-22.8228904046889
306	unmarked													-43.1792866121252	-22.8228904046889
307	unmarked									-43.1792866121252	-22.8228904046889
308	unmarked			-43.1792866121252	-22.8228904046889
309	unmarked													-43.1792866121252	-22.8228904046889
310	unmarked															-43.1792866121252	-22.8228904046889
311	unmarked															-43.1792866121252	-22.8228904046889
312	unmarked			-43.1792866121252	-22.8228904046889
313	unmarked			-43.1792866121252	-22.8228904046889
314	unmarked													-43.1792866121252	-22.8228904046889
315	unmarked													-43.1792866121252	-22.8228904046889
316	unmarked			-43.1792866121252	-22.8228904046889
317	unmarked													-43.1786493820835	-22.8227212349905
318	unmarked									-43.1786493820835	-22.8227212349905
319	unmarked													-43.1786493820835	-22.8227212349905
320	unmarked																	-43.1786493820835	-22.8227212349905
321	unmarked					-43.1786493820835	-22.8227212349905
322	unmarked													-43.1786493820835	-22.8227212349905
323	unmarked											-43.1786493820835	-22.8227212349905
324	unmarked							-43.1786493820835	-22.8227212349905
325	unmarked							-43.1786493820835	-22.8227212349905
326	unmarked											-43.1786493820835	-22.8227212349905
327	unmarked																	-43.1786493820835	-22.8227212349905
328	unmarked											-43.1786493820835	-22.8227212349905
329	unmarked									-43.1786493820835	-22.8227212349905
330	unmarked																	-43.1786493820835	-22.8227212349905
331	unmarked																	-43.1786493820835	-22.8227212349905
332	unmarked																	-43.1786493820835	-22.8227212349905
333	unmarked															-43.1786493820835	-22.8227212349905
334	unmarked																	-43.1786493820835	-22.8227212349905
335	unmarked											-43.1786493820835	-22.8227212349905
336	unmarked											-43.1786493820835	-22.8227212349905
337	unmarked											-43.1786493820835	-22.8227212349905
338	unmarked									-43.1786493820835	-22.8227212349905
339	unmarked							-43.1786493820835	-22.8227212349905
340	unmarked															-43.1786493820835	-22.8227212349905
341	unmarked											-43.1786493820835	-22.8227212349905
342	unmarked											-43.1786493820835	-22.8227212349905
343	unmarked			-43.1786493820835	-22.8227212349905
344	unmarked											-43.178103184905	-22.8235440148873
345	unmarked			-43.178103184905	-22.8235440148873
346	unmarked							-43.178103184905	-22.8235440148873
347	unmarked															-43.178103184905	-22.8235440148873
348	unmarked											-43.178103184905	-22.8235440148873
349	unmarked																	-43.178103184905	-22.8235440148873
350	unmarked									-43.178103184905	-22.8235440148873
351	unmarked											-43.178103184905	-22.8235440148873
352	unmarked					-43.178103184905	-22.8235440148873
353	unmarked					-43.1780381614314	-22.8231749173635
354	unmarked									-43.1791175510937	-22.8228827151572
355	unmarked									-43.1791175510937	-22.8228827151572
356	unmarked													-43.1791175510937	-22.8228827151572
357	unmarked													-43.1791175510937	-22.8228827151572
358	unmarked													-43.1791175510937	-22.8228827151572
359	unmarked			-43.1791175510937	-22.8228827151572
360	unmarked							-43.1791175510937	-22.8228827151572
361	unmarked															-43.1791175510937	-22.8228827151572
362	unmarked					-43.1791175510937	-22.8228827151572
363	unmarked			-43.1791175510937	-22.8228827151572
364	unmarked													-43.1791175510937	-22.8228827151572
365	unmarked																	-43.1791175510937	-22.8228827151572
366	unmarked			-43.1791175510937	-22.8228827151572
367	unmarked																	-43.1791175510937	-22.8228827151572
368	unmarked																	-43.1791175510937	-22.8228827151572
369	unmarked					-43.1791175510937	-22.8228827151572
370	unmarked			-43.1791175510937	-22.8228827151572
371	unmarked											-43.1791175510937	-22.8228827151572
372	unmarked									-43.1789354853676	-22.8229673000064
373	unmarked											-43.178103184905	-22.8235747730143
374	unmarked																	-43.178103184905	-22.8235747730143
375	unmarked					-43.1782202271575	-22.8226443396731
376	unmarked					-43.1782202271575	-22.8226443396731
377	unmarked					-43.1782202271575	-22.8226443396731
378	unmarked																	-43.1782202271575	-22.8226443396731
379	unmarked			-43.1782202271575	-22.8226443396731
380	unmarked																	-43.1782202271575	-22.8226443396731
381	unmarked							-43.1782202271575	-22.8226443396731
382	unmarked							-43.1782202271575	-22.8226443396731
383	unmarked					-43.1782202271575	-22.8226443396731
384	unmarked							-43.1782202271575	-22.8226443396731
385	unmarked					-43.1782202271575	-22.8226443396731
386	unmarked			-43.1782202271575	-22.8226443396731
387	unmarked							-43.1782202271575	-22.8226443396731
388	unmarked																	-43.1782202271575	-22.8226443396731
389	unmarked							-43.1782202271575	-22.8226443396731
390	unmarked													-43.1782202271575	-22.8226443396731
391	unmarked									-43.1782202271575	-22.8226443396731
392	unmarked									-43.1782202271575	-22.8226443396731
393	unmarked									-43.1782202271575	-22.8226443396731
394	unmarked													-43.1782202271575	-22.8226443396731
395	unmarked													-43.1777130440632	-22.8226366501413
396	unmarked							-43.1777130440632	-22.8226366501413
397	unmarked											-43.1777130440632	-22.8226366501413
398	unmarked											-43.1777130440632	-22.8226366501413
399	unmarked					-43.1779471285683	-22.8225828234191
400	unmarked													-43.1779471285683	-22.8225828234191
401	unmarked											-43.1779471285683	-22.8225828234191
402	unmarked			-43.1779471285683	-22.8225828234191
403	unmarked													-43.1779471285683	-22.8225828234191
404	unmarked			-43.1779471285683	-22.8225828234191
405	unmarked			-43.1779471285683	-22.8225828234191
406	unmarked					-43.1779471285683	-22.8225828234191
407	unmarked															-43.1779471285683	-22.8225828234191
408	unmarked																	-43.1779471285683	-22.8225828234191
409	unmarked													-43.1779471285683	-22.8225828234191
410	unmarked							-43.1779471285683	-22.8225828234191
411	unmarked																	-43.1779471285683	-22.8225828234191
412	unmarked													-43.1779471285683	-22.8225828234191
413	unmarked											-43.1771148281057	-22.8231210906413
414	unmarked											-43.1771148281057	-22.8231210906413
415	unmarked					-43.1771148281057	-22.8231210906413
416	unmarked					-43.1771148281057	-22.8231210906413
417	unmarked			-43.1771148281057	-22.8231210906413
418	unmarked					-43.1771148281057	-22.8231210906413
419	unmarked											-43.1769457670743	-22.8231518487683
420	unmarked							-43.1769457670743	-22.8231518487683
421	unmarked															-43.1769457670743	-22.8231518487683
422	unmarked											-43.1769457670743	-22.8231518487683
423	unmarked			-43.1769457670743	-22.8231518487683
424	unmarked													-43.1769457670743	-22.8231518487683
425	unmarked											-43.1769457670743	-22.8231518487683
426	unmarked															-43.1769457670743	-22.8231518487683
427	unmarked											-43.1769457670743	-22.8231518487683
428	unmarked							-43.1769457670743	-22.8231518487683
429	unmarked							-43.1769457670743	-22.8231518487683
430	unmarked																	-43.1766336544008	-22.8236670473952
431	unmarked															-43.1766336544008	-22.8236670473952
432	unmarked			-43.1766336544008	-22.8236670473952
433	unmarked					-43.1766336544008	-22.8236670473952
434	unmarked													-43.1778560957052	-22.8233594661254
435	unmarked					-43.1778560957052	-22.8233594661254
436	unmarked					-43.1778560957052	-22.8233594661254
437	unmarked																	-43.1778560957052	-22.8233594661254
438	unmarked							-43.1778560957052	-22.8233594661254
439	unmarked					-43.1778560957052	-22.8233594661254
440	unmarked							-43.1778560957052	-22.8233594661254
441	unmarked							-43.1778560957052	-22.8233594661254
442	unmarked			-43.1784933257468	-22.8228750256255
443	unmarked			-43.1784933257468	-22.8228750256255
444	unmarked																	-43.1784413069679	-22.8229826790699
445	unmarked											-43.1784413069679	-22.8229826790699
446	unmarked					-43.1784413069679	-22.8229826790699
447	unmarked													-43.1784413069679	-22.8229826790699
448	unmarked					-43.1784413069679	-22.8229826790699
449	unmarked							-43.1789744994517	-22.8232671917445
450	unmarked					-43.1789744994517	-22.8232671917445
451	unmarked													-43.1789744994517	-22.8232671917445
452	unmarked							-43.1789744994517	-22.8232671917445
453	unmarked							-43.1789744994517	-22.8232671917445
454	unmarked							-43.1789744994517	-22.8232671917445
455	unmarked													-43.1789744994517	-22.8232671917445
456	unmarked									-43.1789744994517	-22.8232671917445
457	unmarked													-43.1789744994517	-22.8232671917445
458	unmarked													-43.1789744994517	-22.8232671917445
459	unmarked															-43.1789744994517	-22.8232671917445
460	unmarked													-43.1789744994517	-22.8232671917445
461	unmarked							-43.1789744994517	-22.8232671917445
462	unmarked			-43.1789744994517	-22.8232671917445
463	unmarked											-43.1789744994517	-22.8232671917445
464	unmarked											-43.1789744994517	-22.8232671917445
465	unmarked															-43.1789744994517	-22.8232671917445
466	unmarked							-43.1789744994517	-22.8232671917445
467	unmarked											-43.1789744994517	-22.8232671917445
468	unmarked			-43.1789744994517	-22.8232671917445
469	unmarked			-43.1789744994517	-22.8232671917445
470	unmarked							-43.1789744994517	-22.8232671917445
471	unmarked							-43.1789744994517	-22.8232671917445
472	unmarked							-43.1789744994517	-22.8232671917445
473	unmarked							-43.1767637013481	-22.8233748451889
474	unmarked											-43.1767637013481	-22.8233748451889
475	unmarked																	-43.1764775980641	-22.8229980581334
476	unmarked																	-43.1774269407792	-22.8230903325143
477	unmarked																	-43.1774269407792	-22.8230903325143
478	unmarked																	-43.1774269407792	-22.8230903325143
479	unmarked															-43.1774269407792	-22.8230903325143
480	unmarked													-43.1774269407792	-22.8230903325143
481	unmarked															-43.1774269407792	-22.8230903325143
482	unmarked									-43.1774269407792	-22.8230903325143
483	unmarked							-43.1774269407792	-22.8230903325143
484	unmarked									-43.1765686309272	-22.8233287079984
485	unmarked											-43.1765686309272	-22.8233287079984
486	unmarked									-43.1765686309272	-22.8233287079984
487	unmarked													-43.1765686309272	-22.8233287079984
488	unmarked															-43.1765686309272	-22.8233287079984
489	unmarked															-43.1765686309272	-22.8233287079984
490	unmarked																	-43.1765686309272	-22.8233287079984
491	unmarked															-43.1765686309272	-22.8233287079984
492	unmarked			-43.1765686309272	-22.8233287079984
493	unmarked			-43.1799368468616	-22.8222214154271
494	unmarked													-43.1799368468616	-22.8222214154271
495	unmarked											-43.1799368468616	-22.8222214154271
496	unmarked											-43.1799368468616	-22.8222214154271
497	unmarked							-43.1772188656635	-22.8233287079984
498	unmarked							-43.1772188656635	-22.8233287079984
499	unmarked							-43.1772188656635	-22.8233287079984
500	unmarked											-43.1771408374952	-22.8229288523477
501	unmarked															-43.1771408374952	-22.8229288523477
502	unmarked															-43.1771408374952	-22.8229288523477
503	unmarked					-43.1771408374952	-22.8229288523477
504	unmarked											-43.1771408374952	-22.8229288523477
505	unmarked															-43.1771408374952	-22.8229288523477
506	unmarked											-43.1771408374952	-22.8229288523477
507	unmarked							-43.1771408374952	-22.8229288523477
508	unmarked															-43.1771408374952	-22.8229288523477
509	unmarked							-43.1771408374952	-22.8229288523477
510	unmarked																	-43.180105907893	-22.8220599352604
511	unmarked																	-43.180105907893	-22.8220599352604
512	unmarked																	-43.180105907893	-22.8220599352604
513	unmarked																	-43.180105907893	-22.8220599352604
514	unmarked					-43.180105907893	-22.8220599352604
515	unmarked					-43.180105907893	-22.8220599352604
516	unmarked			-43.180105907893	-22.8220599352604
517	unmarked																	-43.180105907893	-22.8220599352604
518	unmarked													-43.180105907893	-22.8220599352604
519	unmarked																	-43.180105907893	-22.8220599352604
520	unmarked																	-43.180105907893	-22.8220599352604
521	unmarked													-43.180105907893	-22.8220599352604
522	unmarked					-43.180105907893	-22.8220599352604
523	unmarked													-43.180105907893	-22.8220599352604
524	unmarked													-43.180105907893	-22.8220599352604
525	unmarked													-43.180105907893	-22.8220599352604
526	unmarked																	-43.180105907893	-22.8220599352604
527	unmarked					-43.180105907893	-22.8220599352604
528	unmarked																	-43.180105907893	-22.8220599352604
529	unmarked													-43.180105907893	-22.8220599352604
530	unmarked																	-43.180105907893	-22.8220599352604
531	unmarked																	-43.180105907893	-22.8220599352604
532	unmarked													-43.180105907893	-22.8220599352604
533	unmarked																	-43.180105907893	-22.8220599352604
534	unmarked																	-43.180105907893	-22.8220599352604
535	unmarked															-43.1795206966303	-22.822313689808
536	unmarked															-43.1795206966303	-22.822313689808
537	unmarked											-43.1795206966303	-22.822313689808
538	unmarked											-43.1787014008625	-22.8239361810063
539	unmarked											-43.1787014008625	-22.8239361810063
540	unmarked											-43.1787014008625	-22.8239361810063
541	unmarked											-43.1787014008625	-22.8239361810063
542	unmarked													-43.1787014008625	-22.8239361810063
543	unmarked													-43.1787014008625	-22.8239361810063
544	unmarked											-43.1787014008625	-22.8239361810063
545	unmarked													-43.1787014008625	-22.8239361810063
546	unmarked											-43.1787014008625	-22.8239361810063
547	unmarked															-43.1787014008625	-22.8239361810063
548	unmarked											-43.1787014008625	-22.8239361810063
549	unmarked																	-43.1787014008625	-22.8239361810063
550	unmarked															-43.1787014008625	-22.8239361810063
551	unmarked													-43.1787014008625	-22.8239361810063
552	unmarked															-43.1787014008625	-22.8239361810063
553	unmarked							-43.1790915417043	-22.8238823542841
554	unmarked											-43.1799888656405	-22.8234056033159
555	unmarked											-43.1799888656405	-22.8234056033159
556	unmarked															-43.1799888656405	-22.8234056033159
557	unmarked															-43.1803790064823	-22.8228442674985
558	unmarked															-43.1803790064823	-22.8228442674985
559	unmarked															-43.1803790064823	-22.8228442674985
560	unmarked															-43.1803790064823	-22.8228442674985
561	unmarked															-43.1803790064823	-22.8228442674985
562	unmarked															-43.1803790064823	-22.8228442674985
563	unmarked															-43.1803790064823	-22.8228442674985
564	unmarked															-43.1803790064823	-22.8228442674985
565	unmarked																	-43.1803790064823	-22.8228442674985
566	unmarked																	-43.1803790064823	-22.8228442674985
567	unmarked															-43.1803790064823	-22.8228442674985
568	unmarked															-43.1803790064823	-22.8228442674985
569	unmarked															-43.1803790064823	-22.8228442674985
570	unmarked															-43.1803790064823	-22.8228442674985
571	unmarked															-43.1803790064823	-22.8228442674985
572	unmarked															-43.1803790064823	-22.8228442674985
573	unmarked													-43.1803790064823	-22.8228442674985
574	unmarked															-43.1803790064823	-22.8228442674985
575	unmarked													-43.1803790064823	-22.8228442674985
576	unmarked													-43.1803790064823	-22.8228442674985
577	unmarked													-43.1803790064823	-22.8228442674985
578	unmarked															-43.1803790064823	-22.8228442674985
579	unmarked															-43.1803790064823	-22.8228442674985
580	unmarked																	-43.1803790064823	-22.8228442674985
581	unmarked															-43.1803790064823	-22.8228442674985
582	unmarked															-43.1803790064823	-22.8228442674985
583	unmarked															-43.1803790064823	-22.8228442674985
584	unmarked															-43.1803790064823	-22.8228442674985
585	unmarked							-43.1792085839568	-22.8224290327842
586	unmarked							-43.1792085839568	-22.8224290327842
587	unmarked									-43.1792085839568	-22.8224290327842
588	unmarked											-43.1792085839568	-22.8224290327842
589	unmarked													-43.1792085839568	-22.8224290327842
590	unmarked							-43.1792085839568	-22.8224290327842
591	unmarked															-43.1797417764406	-22.8228365779667
592	unmarked																	-43.1797417764406	-22.8228365779667
593	unmarked															-43.1797417764406	-22.8228365779667
594	unmarked											-43.1797417764406	-22.8228365779667
595	unmarked							-43.1797417764406	-22.8228365779667
596	unmarked							-43.1797417764406	-22.8228365779667
597	unmarked															-43.1797417764406	-22.8228365779667
598	unmarked							-43.1797417764406	-22.8228365779667
599	unmarked							-43.1797417764406	-22.8228365779667
600	unmarked									-43.1789484900623	-22.8233210184667
601	unmarked																	-43.1789484900623	-22.8233210184667
602	unmarked													-43.1789484900623	-22.8233210184667
603	unmarked							-43.1789484900623	-22.8233210184667
604	unmarked							-43.1789484900623	-22.8233210184667
605	unmarked							-43.1789484900623	-22.8233210184667
606	unmarked											-43.1789484900623	-22.8233210184667
607	unmarked			-43.1784152975785	-22.8234671195698
608	unmarked									-43.1784152975785	-22.8234671195698
609	unmarked															-43.1784152975785	-22.8234671195698
610	unmarked													-43.1784152975785	-22.8234671195698
611	unmarked					-43.1784152975785	-22.8234671195698
612	unmarked							-43.1784152975785	-22.8234671195698
613	unmarked																	-43.1794036543777	-22.8232133650222
614	unmarked											-43.1794036543777	-22.8232133650222
615	unmarked			-43.1794036543777	-22.8232133650222
616	unmarked							-43.1794036543777	-22.8232133650222
617	unmarked							-43.1794036543777	-22.8232133650222
618	unmarked															-43.1794036543777	-22.8232133650222
619	unmarked			-43.1794036543777	-22.8232133650222
620	unmarked																	-43.1794036543777	-22.8232133650222
621	unmarked											-43.1794036543777	-22.8232133650222
622	unmarked											-43.1794036543777	-22.8232133650222
623	unmarked																	-43.1794036543777	-22.8232133650222
624	unmarked																	-43.1794036543777	-22.8232133650222
625	unmarked																	-43.1794036543777	-22.8232133650222
626	unmarked													-43.1794036543777	-22.8232133650222
627	unmarked													-43.1787664243361	-22.8237670113079
628	unmarked													-43.1787664243361	-22.8237670113079
629	unmarked													-43.1787664243361	-22.8237670113079
630	unmarked					-43.1787664243361	-22.8237670113079
631	unmarked			-43.1787664243361	-22.8237670113079
632	unmarked													-43.1787664243361	-22.8237670113079
633	unmarked					-43.1787664243361	-22.8237670113079
634	unmarked																	-43.1787664243361	-22.8237670113079
635	unmarked			-43.1787664243361	-22.8237670113079
636	unmarked							-43.1787664243361	-22.8237670113079
637	unmarked			-43.1787664243361	-22.8237670113079
638	unmarked					-43.1787664243361	-22.8237670113079
639	unmarked							-43.1787664243361	-22.8237670113079
640	unmarked			-43.1787664243361	-22.8237670113079
641	unmarked							-43.1787664243361	-22.8237670113079
642	unmarked											-43.1787664243361	-22.8237670113079
643	unmarked											-43.1787664243361	-22.8237670113079
644	unmarked																	-43.1787664243361	-22.8237670113079
645	unmarked			-43.1787664243361	-22.8237670113079
646	unmarked															-43.1787664243361	-22.8237670113079
647	unmarked					-43.1787664243361	-22.8237670113079
648	unmarked											-43.1787664243361	-22.8237670113079
649	unmarked															-43.1787664243361	-22.8237670113079
650	unmarked															-43.1787664243361	-22.8237670113079
651	unmarked															-43.1787664243361	-22.8237670113079
652	unmarked															-43.1787664243361	-22.8237670113079
653	unmarked			-43.1787664243361	-22.8237670113079
654	unmarked							-43.1787664243361	-22.8237670113079
655	unmarked																	-43.1793776449883	-22.8217600435224
656	unmarked															-43.1793776449883	-22.8217600435224
657	unmarked													-43.1793776449883	-22.8217600435224
658	unmarked													-43.1793776449883	-22.8217600435224
659	unmarked															-43.1793776449883	-22.8217600435224
660	unmarked																	-43.1793776449883	-22.8217600435224
661	unmarked															-43.1793776449883	-22.8217600435224
662	unmarked															-43.1793776449883	-22.8217600435224
663	unmarked													-43.1793776449883	-22.8217600435224
664	unmarked															-43.1793776449883	-22.8217600435224
665	unmarked																	-43.1793776449883	-22.8217600435224
666	unmarked															-43.1793776449883	-22.8217600435224
667	unmarked									-43.1793776449883	-22.8217600435224
668	unmarked													-43.1793776449883	-22.8217600435224
669	unmarked															-43.1793776449883	-22.8217600435224
670	unmarked															-43.1793776449883	-22.8217600435224
671	unmarked															-43.1793776449883	-22.8217600435224
672	unmarked															-43.1793776449883	-22.8217600435224
673	unmarked					-43.1790005088412	-22.8233825347206
674	unmarked															-43.1790005088412	-22.8233825347206
675	unmarked																	-43.1790005088412	-22.8233825347206
676	unmarked													-43.1790005088412	-22.8233825347206
677	unmarked																	-43.1790005088412	-22.8233825347206
678	unmarked													-43.1790005088412	-22.8233825347206
679	unmarked													-43.1790005088412	-22.8233825347206
680	unmarked																	-43.1790005088412	-22.8233825347206
681	unmarked															-43.1790005088412	-22.8233825347206
682	unmarked															-43.1798458139985	-22.8223521374668
683	unmarked															-43.1798458139985	-22.8223521374668
684	unmarked																	-43.1798458139985	-22.8223521374668
685	unmarked																	-43.1798458139985	-22.8223521374668
686	unmarked															-43.1802099454508	-22.8231441592365
687	unmarked																	-43.1802099454508	-22.8231441592365
688	unmarked													-43.1802619642297	-22.8229826790699
689	unmarked			-43.1802619642297	-22.8229826790699
690	unmarked															-43.1802619642297	-22.8229826790699
691	unmarked			-43.1802619642297	-22.8229826790699
692	unmarked											-43.1802619642297	-22.8229826790699
693	unmarked											-43.1802619642297	-22.8229826790699
694	unmarked											-43.1802619642297	-22.8229826790699
695	unmarked													-43.1802619642297	-22.8229826790699
696	unmarked			-43.1802619642297	-22.8229826790699
697	unmarked											-43.1802619642297	-22.8229826790699
698	unmarked															-43.1802619642297	-22.8229826790699
699	unmarked															-43.1802619642297	-22.8229826790699
700	unmarked													-43.1802619642297	-22.8229826790699
701	unmarked													-43.1802619642297	-22.8229826790699
702	unmarked			-43.1802619642297	-22.8229826790699
703	unmarked					-43.1802619642297	-22.8229826790699
704	unmarked					-43.1802619642297	-22.8229826790699
705	unmarked													-43.1802619642297	-22.8229826790699
706	unmarked													-43.1802619642297	-22.8229826790699
707	unmarked															-43.1802619642297	-22.8229826790699
708	unmarked													-43.1802619642297	-22.8229826790699
709	unmarked													-43.1802619642297	-22.8229826790699
710	unmarked					-43.1802619642297	-22.8229826790699
711	unmarked													-43.1802619642297	-22.8229826790699
712	unmarked													-43.179962856251	-22.8226981663953
713	unmarked											-43.179962856251	-22.8226981663953
714	unmarked					-43.179962856251	-22.8226981663953
715	unmarked											-43.1801709313666	-22.8224751699747
716	unmarked															-43.1801709313666	-22.8224751699747
717	unmarked					-43.1801709313666	-22.8224751699747
718	unmarked											-43.1801709313666	-22.8224751699747
719	unmarked											-43.1801709313666	-22.8224751699747
720	unmarked											-43.1801709313666	-22.8224751699747
721	unmarked											-43.1801709313666	-22.8224751699747
722	unmarked															-43.1801709313666	-22.8224751699747
723	unmarked													-43.1801709313666	-22.8224751699747
724	unmarked											-43.1801709313666	-22.8224751699747
725	unmarked											-43.1801709313666	-22.8224751699747
726	unmarked											-43.1801709313666	-22.8224751699747
727	unmarked							-43.1801709313666	-22.8224751699747
728	unmarked			-43.1796377388828	-22.8228211989032
729	unmarked			-43.1796377388828	-22.8228211989032
730	unmarked																	-43.1796377388828	-22.8228211989032
731	unmarked													-43.1796377388828	-22.8228211989032
732	unmarked							-43.1796377388828	-22.8228211989032
733	unmarked					-43.1796377388828	-22.8228211989032
734	unmarked			-43.1796377388828	-22.8228211989032
735	unmarked					-43.1796377388828	-22.8228211989032
736	unmarked									-43.1796377388828	-22.8228211989032
737	unmarked									-43.1796377388828	-22.8228211989032
738	unmarked															-43.1796377388828	-22.8228211989032
739	unmarked					-43.1796377388828	-22.8228211989032
740	unmarked									-43.1796377388828	-22.8228211989032
741	unmarked									-43.1796377388828	-22.8228211989032
742	unmarked																	-43.1796377388828	-22.8228211989032
743	unmarked					-43.1796377388828	-22.8228211989032
744	unmarked															-43.1796377388828	-22.8228211989032
745	unmarked									-43.1796377388828	-22.8228211989032
746	unmarked															-43.1796377388828	-22.8228211989032
747	unmarked							-43.1796377388828	-22.8228211989032
748	unmarked							-43.1796377388828	-22.8228211989032
749	unmarked													-43.1796377388828	-22.8228211989032
750	unmarked													-43.1796377388828	-22.8228211989032
751	unmarked							-43.1796377388828	-22.8228211989032
752	unmarked													-43.1796377388828	-22.8228211989032
753	unmarked															-43.1796377388828	-22.8228211989032
754	unmarked													-43.1796377388828	-22.8228211989032
755	unmarked															-43.1796377388828	-22.8228211989032
756	unmarked			-43.1793256262094	-22.8230134371969
757	unmarked																	-43.1793256262094	-22.8230134371969
758	unmarked															-43.1793256262094	-22.8230134371969
759	unmarked											-43.1793256262094	-22.8230134371969
760	unmarked																	-43.1793256262094	-22.8230134371969
761	unmarked					-43.1793256262094	-22.8230134371969
762	unmarked							-43.1793256262094	-22.8230134371969
763	unmarked											-43.1793256262094	-22.8230134371969
764	unmarked					-43.1795857201039	-22.8229442314112
765	unmarked					-43.1795857201039	-22.8229442314112
766	unmarked											-43.1795857201039	-22.8229442314112
767	unmarked													-43.1795857201039	-22.8229442314112
768	unmarked															-43.1795857201039	-22.8229442314112
769	unmarked													-43.1795857201039	-22.8229442314112
770	unmarked					-43.1795857201039	-22.8229442314112
771	unmarked					-43.1795857201039	-22.8229442314112
772	unmarked											-43.1795857201039	-22.8229442314112
773	unmarked							-43.1795857201039	-22.8229442314112
774	unmarked					-43.1795857201039	-22.8229442314112
775	unmarked					-43.1795857201039	-22.8229442314112
776	unmarked															-43.1795857201039	-22.8229442314112
777	unmarked					-43.1795857201039	-22.8229442314112
778	unmarked									-43.1795857201039	-22.8229442314112
779	unmarked									-43.1795857201039	-22.8229442314112
780	unmarked							-43.1795857201039	-22.8229442314112
781	unmarked					-43.1795857201039	-22.8229442314112
782	unmarked									-43.1795857201039	-22.8229442314112
783	unmarked			-43.1795857201039	-22.8229442314112
784	unmarked							-43.1795857201039	-22.8229442314112
785	unmarked													-43.1793516355988	-22.8235440148873
786	unmarked																	-43.1790915417043	-22.823551704419
